# Supplementary material for: Gonadotropin-Releasing Hormone Antagonists—A New Hope in Endometriosis Treatment?
Source: J Clin Med. 2023 Jan 28;12(3):1008. doi: 10.3390/jcm12031008 (PMC9918258; doi:10.3390/jcm12031008)
Supplement: Supplementary file 1 [file jcm-12-01008-s001.zip]

Archive with 1 entries (1 files):
- jcm-2136381-supplementary.pdf
